# Supplementary material for: Jusanin, a New Flavonoid from Artemisia commutata with an In Silico Inhibitory Potential against the SARS-CoV-2 Main Protease
Source: Molecules. 2022 Mar 1;27(5):1636. doi: 10.3390/molecules27051636 (PMC8911936; doi:10.3390/molecules27051636)
Supplement: Supplementary file 1 [file molecules-27-01636-s001.zip]

Archive with 1 entries (1 files):
- molecules-1583631-supplementary.pdf
